# Supplementary material for: Mussel Adhesive Protein/Hyaluronic Acid Hydrogels for EGF Delivery and MRSA-Infected Diabetic Wound Repair
Source: Gels. 2026 Jun 2;12(6):492. doi: 10.3390/gels12060492 (PMC13298544; doi:10.3390/gels12060492)
Supplement: Supplementary file 1 [file gels-12-00492-s001.zip]

Archive with 1 entries (1 files):
- gels-4321090-supplementary.pdf
